# Supplementary material for: Seed Priming with Spermine Mitigates Chromium Stress in Rice by Modifying the Ion Homeostasis, Cellular Ultrastructure and Phytohormones Balance
Source: Antioxidants (Basel). 2022 Aug 30;11(9):1704. doi: 10.3390/antiox11091704 (PMC9495668; doi:10.3390/antiox11091704)
Supplement: Supplementary file 1 [file antioxidants-11-01704-s001.zip]

Archive with 1 entries (1 files):
- antioxidants-1831260-supplementary.pdf
